# Supplementary material for: Intrinsic proteotoxic stress levels vary and act as a predictive marker for sensitivity of cancer cells to Hsp90 inhibition
Source: PLoS One. 2018 Aug 23;13(8):e0202758. doi: 10.1371/journal.pone.0202758 (PMC6107219; doi:10.1371/journal.pone.0202758)
Supplement: S1 Dataset — (XLSX) [file pone.0202758.s001.xlsx]

## Sheet: spearman corr
		gene/stub
cell line	IC20 AUY	HSPH1	HSPA12B	HSPB6	HSPA4L	HSPBP1	HSPA12A	HSPB8	HSPA1A	HSPA1B	HSPA1L	HSPA2	HSPA4	HSPA5	XIAP	HSPA8	HSPA9	HSPB1	HSP90AA1	HSP90AB1	HSP90AB3P	HSPD1	HSPE1	HSP90B3P	HSPA14	HSPB11	HSP90AB4P	HSPA13	HSP90B1	HSPBAP1	HSPB9	TRAP1	STIP1	STUB1	HSF2BP	HSF1	HSF2	HSF4	BECN1	Hsp40	UBB	SERPINH1
MCF-7	10.3004	1.96053	0.0043421	0.00562894	0.0104631	0.374678	0.000238884	0.00341382	0.00956657	0.0265785	0.00161635	0.0197385	2.25124	1.67023	0.151806	12.2011	4.86678	11.4944	9.14853	24.701	0.0571444	9.41507	3.33763	0.00401437	0.709937	1.53292	0.000900457	0.452203	3.04159	0.120733	0.00221898	4.61267	3.48772	1	0.0331107	0.803495	0.356766	0.0120086	0.757756	0.648862	28.3303	0.00707014
T-47D	14.7545	1.4893	0.00178622	0.00713974	0.000344337	0.610487	9.82703e-05	0.00028087	0.010533	0.0429537	0.00232723	0.00537943	1.79895	2.40168	0.0538613	12.2165	2.75009	0.161733	6.00969	15.6054	0.0387092	6.24708	3.93346	0.00185783	0.5883	0.873861	0.000740847	0.109513	1.96452	0.033256	0.000456414	3.0803	2.64469	1	0.0149533	0.714767	0.137116	0.00322175	0.319329	0.477441	11.7212	0.00242372
SK-BR-3	28.4455	0.765193	0.000626437	0.00430653	0.0194864	0.509543	6.26616e-05	0.00456694	0.0061259	0.0229073	0.00204926	0.0144326	1.07941	1.29999	0.0899207	6.13975	2.72977	1.61088	3.34748	8.63733	0.021485	3.11413	2.07455	0.00315903	0.299586	0.30784	0.000236199	0.212998	3.44066	0.054727	0.000582061	1.40078	2.26606	1	0.00273774	0.437024	0.0996109	0.00595757	0.524356	0.471269	12.1303	0.200448
BT-20	8.79675	1.01424	0.000451748	0.00292815	0.00587826	0.326458	0.0137936	0.00284137	0.249702	0.361169	0.0187783	0.0269532	0.848431	1.91554	0.0992727	2.25643	2.72272	1.09789	2.90564	7.91402	0.0174394	4.70036	4.91394	0.00208826	0.272058	0.480345	0.000468414	0.0508276	3.46241	0.111653	0.00346292	1.69959	2.05918	1	0.00411878	0.535602	0.0707355	0.234663	0.391858	0.656601	13.8022	0.477815
BT-474	1.22943	2.26257	0.000943562	0.00543644	0.113078	0.344567	0.0465466	0.0227498	0.677466	1.79792	0.0234161	0.0214465	1.19808	9.30031	0.0828472	7.67084	5.54219	1.67999	6.16061	13.551	0.0342179	11.0221	7.8357	0.0109043	0.264249	1.08237	0	0.172096	11.0255	0.105864	0.00160732	2.1898	3.59202	1	0.0151202	0.664828	0.171253	0.050678	0.642671	2.83731	26.7819	0.972187
BT-549	0.654197	2.47192	0.00721371	0.0113353	0.458271	0.684898	0.0147923	0.00103119	0.718175	0.767609	0.0219707	0.0119245	3.60315	9.64979	0.319631	15.4983	11.9456	1.93785	10.3885	16.356	0.0483312	9.83741	2.89627	0.0166731	0.816171	0.810659	0.00135997	0.592353	15.9199	0.162084	0.00335135	2.21639	4.83421	1	0.101102	1.09745	0.173885	0.0457361	2.86497	1.26658	27.89	3.2061
	IC20 AUY	HSPH1	rank1	rank2		spearman corr	t-value	significance	n	df
MCF-7	10.3004	1.96053	3	3		-0.828571	-2.9598	0.0415627	6	4
T-47D	14.7545	1.4893	2	4
SK-BR-3	28.4455	0.765193	1	6
BT-20	8.79675	1.01424	4	5
BT-474	1.22943	2.26257	5	2
BT-549	0.654197	2.47192	6	1
	IC20 AUY	HSPA1A	rank1	rank2		spearman corr	t-value	significance
MCF-7	10.3004	0.00956657	3	5		-0.942857	-5.65945	0.00480466
T-47D	14.7545	0.010533	2	4
SK-BR-3	28.4455	0.0061259	1	6
BT-20	8.79675	0.249702	4	3
BT-474	1.22943	0.677466	5	2
BT-549	0.654197	0.718175	6	1
	IC20 AUY	HSPA5	rank1	rank2		spearman corr	t-value	significance
MCF-7	10.3004	1.67023	3	5		-0.828571	-2.9598	0.0415627
T-47D	14.7545	2.40168	2	3
SK-BR-3	28.4455	1.29999	1	6
BT-20	8.79675	1.91554	4	4
BT-474	1.22943	9.30031	5	2
BT-549	0.654197	9.64979	6	1
	IC20 AUY	HSPD1	rank1	rank2		spearman corr	t-value	significance
MCF-7	10.3004	9.41507	3	3		-0.771429	-2.42467	0.0723965
T-47D	14.7545	6.24708	2	4
SK-BR-3	28.4455	3.11413	1	6
BT-20	8.79675	4.70036	4	5
BT-474	1.22943	11.0221	5	1
BT-549	0.654197	9.83741	6	2
	IC20 AUY	STIP1	rank1	rank2		spearman corr	t-value	significance
MCF-7	10.3004	3.48772	3	3		-0.657143	-1.74363	0.156175
T-47D	14.7545	2.64469	2	4
SK-BR-3	28.4455	2.26606	1	5
BT-20	8.79675	2.05918	4	6
BT-474	1.22943	3.59202	5	2
BT-549	0.654197	4.83421	6	1
	IC20 AUY	UBB	rank1	rank2		spearman corr	t-value	significance
MCF-7	10.3004	28.3303	3	1		-0.6	-1.5	0.208
T-47D	14.7545	11.7212	2	6
SK-BR-3	28.4455	12.1303	1	5
BT-20	8.79675	13.8022	4	4
BT-474	1.22943	26.7819	5	3
BT-549	0.654197	27.89	6	2
	IC20 AUY	HSPA8	rank1	rank2		spearman corr	t-value	significance
MCF-7	10.3004	439.088	3	4		0.542857	1.29279	0.265703
T-47D	14.7545	848.572	2	1
SK-BR-3	28.4455	517.902	1	2
BT-20	8.79675	152.578	4	6
BT-474	1.22943	394.605	5	5
BT-549	0.654197	462.952	6	3

## Sheet: raw data
		gene_name
	cell line	HSPH1	HSPA12B	HSPB6	HSPA4L	HSPBP1	HSPA12A	HSPB8	HSPA1A	HSPA1B	HSPA1L	HSPA2	HSPA4	HSPA5	XIAP	HSPA8	HSPA9	HSPB1	HSP90AA1	HSP90AB1	HSP90AB3P	HSPD1	HSPE1	HSP90B3P	HSPA14	HSPB11	HSP90AB4P	HSPA13	HSP90B1	HSPBAP1	HSPB9	TRAP1	STIP1	STUB1	HSF2BP	HSF1	HSF2	HSF4	BECN1	DNAJB1	UBB	SERPINH1
	MCF-7	70.5549	0.156262	0.202572	0.376541	13.4838	0.00859687	0.122855	0.344278	0.956497	0.0581686	0.710343	81.0166	60.1075	5.46314	439.088	175.144	413.656	329.234	888.932	2.05649	338.826	120.113	0.144468	25.549	55.1662	0.0324053	16.2737	109.459	4.34489	0.079856	165.999	125.515	35.9876	1.19157	28.9159	12.8392	0.432162	27.2698	23.351	1019.54	0.254438
	T-47D	103.449	0.124073	0.495936	0.0239181	42.4053	0.00682599	0.0195096	0.73164	2.98362	0.161652	0.373663	124.958	166.824	3.74128	848.572	191.025	11.2342	417.442	1083.98	2.6888	433.93	273.224	0.129047	40.8642	60.6996	0.0514602	7.60692	136.458	2.31001	0.0317032	213.962	183.704	69.4614	1.03868	49.6487	9.52427	0.223787	22.181	33.1637	814.171	0.168355
	SK-BR-3	64.5458	0.0528414	0.363266	1.64372	42.9811	0.00528565	0.385232	0.516734	1.93229	0.17286	1.21742	91.0507	109.657	7.58502	517.902	230.263	135.881	282.368	728.579	1.81231	262.684	174.993	0.266472	25.2707	25.967	0.0199239	17.9669	290.228	4.61635	0.0490982	118.159	191.148	84.3524	0.230935	36.864	8.40242	0.502535	44.2307	39.7526	1023.22	16.9082
	BT-20	68.582	0.0305469	0.197999	0.397484	22.0748	0.932711	0.192131	16.8847	24.422	1.26977	1.82256	57.3703	129.528	6.71275	152.578	184.109	74.2385	196.478	535.141	1.17924	317.835	332.277	0.141207	18.3964	32.4806	0.0316738	3.43693	234.126	7.54988	0.23416	114.925	139.24	67.6193	0.278509	36.217	4.78308	15.8678	26.4972	44.3989	933.293	32.3095
	BT-474	116.391	0.0485388	0.279662	5.81695	17.7253	2.39446	1.1703	34.8503	92.4886	1.20457	1.10325	61.6317	478.428	4.26184	394.605	285.102	86.4222	316.915	697.094	1.76024	567	403.085	0.560941	13.5935	55.6793	0	8.85299	567.175	5.44588	0.0826841	112.648	184.781	51.4421	0.777814	34.2002	8.80963	2.60698	33.0604	145.957	1377.72	50.0114
	BT-549	73.8389	0.215481	0.338596	13.6891	20.4587	0.441863	0.0308026	21.4527	22.9293	0.656289	0.356199	107.63	288.25	9.54772	462.952	356.827	57.8857	310.317	488.573	1.44371	293.854	86.5148	0.498044	24.3799	24.2153	0.0406238	17.6942	475.545	4.84161	0.100109	66.206	144.403	29.8711	3.02002	32.782	5.19413	1.36619	85.5797	37.8341	833.106	95.7697
