# Supplementary material for: Intrinsic proteotoxic stress levels vary and act as a predictive marker for sensitivity of cancer cells to Hsp90 inhibition
Source: PLoS One. 2018 Aug 23;13(8):e0202758. doi: 10.1371/journal.pone.0202758 (PMC6107219; doi:10.1371/journal.pone.0202758)
Supplement: S1 Fig — (XLSX) [file pone.0202758.s002.xlsx]

## Sheet: A
			live	apoptotic	necrotic		live	apoptotic	necrotic
	MCF7 24h	control	93.49	0.53	5.01		86.83	5.55	6.15
	MCF7 24h	AUY 5 nM	90.24	1.11	7.78		84.79	6.23	8.46
	MCF7 24h	AUY 50 nM	84.12	1.52	13.53		85.49	7.28	6.43
	MCF7 24h	AUY 125 nM	82.34	1.31	14.81		75.72	11.92	9.84
	MCF7 24h	AUY 500 nM	79.26	2.14	18.44		66.31	18.87	13.67
	MCF7 24h	AUY 2_5 uM	75.17	4.62	17.86		65.27	19.28	14.13
	MCF7 24h	BIIB 10 nM	89.78	5.75	4.15		82.52	6.68	8.36
	MCF7 24h	BIIB 50 nM	85.13	9.13	5.59		85.4	7.37	4.25
	MCF7 24h	BIIB 250 nM	85.11	6.77	7.93		80.56	6.57	12.4
	MCF7 24h	BIIB 1 uM	75.43	10.31	13.18		77.33	5.73	15.06
	MCF7 24h	BIIB 5 uM	79.84	6.66	13.23		61.95	13.41	22.52
			live	apoptotic	necrotic		live	apoptotic	necrotic
	MCF7 48h	control	91.23	1.87	6.37		90.27	1.32	7.08
	MCF7 48h	AUY 5 nM	87.69	3.49	8.15		88.43	1.31	9.02
	MCF7 48h	AUY 50 nM	84.88	4.59	10.24		87.52	3.49	7.67
	MCF7 48h	AUY 125 nM	81.92	5.9	11.72		79.12	3.28	16.68
	MCF7 48h	AUY 500 nM	76.63	8.31	14.68		75.26	12.49	10.94
	MCF7 48h	AUY 2_5 uM	73.86	11.15	14.05		72.28	9.31	17.35
	MCF7 48h	BIIB 10 nM	85.69	4.49	9.15		82.06	13.21	4.43
	MCF7 48h	BIIB 50 nM	81.87	4.59	12.24		76.37	17.08	6.23
	MCF7 48h	BIIB 250 nM	76.91	5.9	15.72		73.25	20.24	6.2
	MCF7 48h	BIIB 1 uM	73.61	8.31	16.68		74.7	19.93	5.27
	MCF7 48h	BIIB 5 uM	71.85	12.15	15.05		70.44	15.94	13.42
			live	apoptotic	necrotic		live	apoptotic	necrotic		Concentration (nM)	efefect	effect
	MCF7 72h	control	85.78	5.04	7.39		85.86	7.8	6.09		0.001	1
	MCF7 72h	AUY 5 nM	83.31	5.96	7.22		80.7	5.91	13.03		5	2.47
	MCF7 72h	AUY 50 nM	73.86	8.45	15.25		70.61	14.59	14.04		50	11.92
	MCF7 72h	AUY 125 nM	61.71	10.99	24.98		63.44	12.77	23.62		125	24.07
	MCF7 72h	AUY 500 nM	59.66	15.08	22.23		60.26	13.81	25.6		500	26.12
	MCF7 72h	AUY 2_5 uM	53.23	21.85	21.43		57.2	17.75	24.86		2500	32.55
	MCF7 72h	BIIB 10 nM	84.29	3.71	9.36		82.73	7.44	9.6		10		1.49
	MCF7 72h	BIIB 50 nM	72.89	7.07	18.59		74.11	12.43	13.1		50		12.89
	MCF7 72h	BIIB 250 nM	62.17	16.06	19.88		66.94	10.89	21.86		250		23.61
	MCF7 72h	BIIB 1 uM	58.92	14.37	26.6		54.22	23.46	22.03		1000		26.86
	MCF7 72h	BIIB 5 uM	53.21	18.9	26.4		51.35	19.93	26.4		5000		32.57

## Sheet: B, C
		inhibitor				stdev
	IC20 (nM)	AUY922	AT13387	BIIB		AUY922	AT13387	BIIB
cell line	BT-474	1.24029	36.0365	27.6156		0.32	10.45	14.77
	BT-549	0.640551	31.8848	23.8036		0.07	8.32	12.64
	MDA-MB-468	3.27411	48.1755	46.5257		0.32	10.22	14.54
	BT-20	8.79493	83.712	89.1765		0.56	11.64	15.96
	MCF-7	10.2467	83.2362	113.031		1.32	9.95	14.27
	T-47D	14.7083	248.39	278.651		1.55	15.2	19.52
	SK-BR-3	28.2962	373.164	396.419		2.3	27.66	31.98
average
IC20 (nM)	AUY922	AT13387	BIIB
BT-549	0.640551	31.8848	23.8036
BT-474	1.24029	36.0365	27.6156
MDA-MB-468	3.27411	48.1755	46.5257
BT-20	8.79493	83.712	89.1765
MCF-7	10.2467	83.2362	113.031
T-47D	14.7083	248.39	278.651
SK-BR-3	28.2962	373.164	396.419
stdev
IC20 (nM)	AUY922	AT13387	BIIB
BT-549	0.193446	1.50358	1.37664
BT-474	0.0935246	1.55674	1.44115
MDA-MB-468	0.515093	1.68283	1.66769
BT-20	0.944232	1.92279	1.95025
MCF-7	1.01058	1.92031	2.0532
T-47D	1.16756	2.39513	2.44506
SK-BR-3	1.45173	2.5719	2.59815
