# Supplementary material for: Intrinsic proteotoxic stress levels vary and act as a predictive marker for sensitivity of cancer cells to Hsp90 inhibition
Source: PLoS One. 2018 Aug 23;13(8):e0202758. doi: 10.1371/journal.pone.0202758 (PMC6107219; doi:10.1371/journal.pone.0202758)
Supplement: S2 Fig — (XLSX) [file pone.0202758.s003.xlsx]

## Sheet: data
average band intensity normalized to average band intensity of control samples (BT20 - T47D)
		pHSF1 (800)						HSF1 (647)					actin 2-800
	BT20	2.68	1.81	1.97			BT20	2.94	1.84028	2.31			BT20	193.25	147.77	194.9
	BT474	48.51	61.18	56.11			BT474	32.81	33.0627	32.02			BT474	44.44	44.73	43.4
	BT549	19.34	31.71	21.32			BT549	12.53	19.9797	12.79			BT549	138.95	137.55	130.39
	MCF7	22.77	24.46	24.23			MCF7	39.93	41.6468	40.95			MCF7	134.67	133.54	145.64
	MDAMB468	14.28	15.63	14.51			MDAMB468	18.48	19.2681	18.32			MDAMB468	132.87	141.11	128.5
	SKBR3	12.08	9.41	10.25			SKBR3	14.71	11.5948	13.05			SKBR3	128.74	118.94	129.09
	T47D	9.76	7.13	10.86			T47D	16.75	16.8747	17.99			T47D	80.05	77.46	79.04
	auy						auy						auy
	BT20	13.64	10.87	10.13			BT20	13.6	12.5399	13.25			BT20	112.54	106.67	106.83
	BT474	105.53	107.93	53.5			BT474	64.14	49.1588	33.6			BT474	40.95	43.42	41.99
	BT549	36.21	33.22	38.53			BT549	18.28	17.5669	18.54			BT549	101.24	98.76	101.47
	MCF7	38.38	42.67	37.69			MCF7	35.75	35.0634	37.05			MCF7	95.43	88.49	93.13
	MDAMB468	14.62	20.51	18.29			MDAMB468	12.34	15.4161	16.01			MDAMB468	32.56	38.68	38.17
	SKBR3	34.1	26.96	27.81			SKBR3	12.91	12.1166	11.48			SKBR3	121.67	115.4	118.82
	T47D	21.84	13.68	20.43			T47D	13.6	11.2276	11.19			T47D	111.88	105.43	108.1
control/AUY band intensity normalized to actin
		pHSF1 (800)									HSF1 (647)
		control/actin			AUY/actin						control/actin			AUY/actin
	BT20	0.013868	0.0122488	0.0101077	0.121201	0.101903	0.0948236			BT20	0.0152135	0.0124537	0.0118522	0.120846	0.117558	0.124029
	BT474	1.09158	1.36776	1.29286	2.57705	2.48572	1.27411			BT474	0.738299	0.739162	0.737788	1.5663	1.13217	0.800191
	BT549	0.139187	0.230534	0.163509	0.357665	0.336371	0.379718			BT549	0.0901763	0.145254	0.0980903	0.180561	0.177875	0.182714
	MCF7	0.16908	0.183166	0.166369	0.40218	0.482201	0.404703			MCF7	0.296503	0.311868	0.281173	0.37462	0.396242	0.397831
	MDAMB468	0.107473	0.110765	0.112918	0.449017	0.530248	0.479172			MDAMB468	0.139083	0.136547	0.142568	0.378993	0.398555	0.419439
	SKBR3	0.0938325	0.0791155	0.079402	0.280266	0.233622	0.234052			SKBR3	0.114261	0.0974844	0.101092	0.106107	0.104997	0.0966167
	T47D	0.121924	0.0920475	0.137399	0.195209	0.129754	0.188992			T47D	0.209244	0.217851	0.227606	0.121559	0.106494	0.103515
relative HSF1 activity - pHSF1/HSF1 intensity in control and AUY treated cells
		pHSF1/HSF1 controls			pHSF1/HSF1 AUY
	BT20	0.911565	0.983548	0.852814	1.00294	0.866835	0.764528
	BT474	1.47851	1.85042	1.75234	1.64531	2.19554	1.59226
	BT549	1.5435	1.58711	1.66693	1.98085	1.89105	2.07821
	MCF7	0.570248	0.58732	0.591697	1.07357	1.21694	1.01727
	MDAMB468	0.772727	0.811185	0.792031	1.18476	1.33043	1.14241
	SKBR3	0.82121	0.811571	0.785441	2.64136	2.22504	2.42247
	T47D	0.582687	0.422525	0.603669	1.60588	1.21842	1.82574
change in relative HSF1 activity after 4h AUY treatment
		HSF1 phosphorylation AUY/ HSF1 phosphorylation control				average	SD						AUY IC20 (nM)
	BT20	1.10024	0.881335	0.896477		0.959351	0.122249					BT20	8.79675
	BT474	1.11281	1.18651	0.908648		1.06932	0.143944					BT474	1.22943
	BT549	1.28336	1.19151	1.24673		1.24053	0.0462357					BT549	0.654197
	MCF7	1.88263	2.07202	1.71925		1.8913	0.176545					MCF7	10.3004
	MDAMB468	1.53323	1.6401	1.44238		1.53857	0.0989687					MDAMB468	3.28187
	SKBR3	3.21643	2.74165	3.08422		3.0141	0.245034					SKBR3	28.4455
	T47D	2.756	2.88367	3.0244		2.88802	0.134256					T47D	14.7545

## Sheet: regression analysis
SUMMARY OUTPUT
Regression Statistics
Multiple R	0.847273
R Square	0.717871
Adjusted R Square	0.661445
Standard Error	0.492049
Observations	7
ANOVA
	df	SS	MS	F	Significance F
Regression	1	3.08025	3.08025	12.7224	0.0160973
Residual	5	1.21056	0.242112
Total	6	4.29081
	Coefficients	Standard Error	t Stat	P-value	Lower 95%	Upper 95%	Lower 95,0%	Upper 95,0%
Intercept	1.09372	0.27174	4.02487	0.0100721	0.39519	1.79225	0.39519	1.79225
X Variable 1	0.0733278	0.0205581	3.56685	0.0160973	0.0204814	0.126174	0.0204814	0.126174
