# Supplementary material for: Intrinsic proteotoxic stress levels vary and act as a predictive marker for sensitivity of cancer cells to Hsp90 inhibition
Source: PLoS One. 2018 Aug 23;13(8):e0202758. doi: 10.1371/journal.pone.0202758 (PMC6107219; doi:10.1371/journal.pone.0202758)
Supplement: S3 Fig — (XLSX) [file pone.0202758.s004.xlsx]

## Sheet: SKBR3
	ln	2.71828
		efekt
37	control	0	0	0
	10	9.81	14.52	10.56		10	10.56
	20	18.79	16.71	17.39		20	17.39
	50	24.36	23.26	23.72		50	23.72
	100	27.66	24.79	28.77		100	28.77
	200	33.21	32.79	35.23		200	35.23
						3.42961
					IC20	30.8646
		efekt
HS	control	0	0	0
	10	20	12.38	12.57		10	12.57
	20	26.03	22.99	20.95		20	20.95
	50	30.3	36.62	31.84		50	31.84
	100	40.72	42.43	40.07		100	40.07
	200	46.39	49.37	45.12		200	45.12
						2.91249
					IC20	18.4025
	37			hs
	31.331	30.8308		10.8492	15.1713
	30.2968	0.517923		16.262	3.893
	30.8646			18.4025

## Sheet: T47D
	ln	2.71828						19.0553	15.4392	14.3648
		efekt
37	control	0	0	0
	10	10.76	15.95	13.96		10	13.96
	20	24.78	22.09	25.97		20	25.97
	50	29.97	31.42	41.9		50	41.9
	100	33	44.27	48.33		100	48.33
	200	41.94	48.26	65.91		200	65.91
						2.66478
						14.3648
		efekt
HS	control	0	0	0
	10	17.97	16.07	17.33		10	17.33
	20	28.51	27.28	27.19		20	27.19
	50	37.63	33.37	36.2		50	36.2
	100	47.83	44.96	42.78		100	42.78
	200	49.46	69.44	49.04		200	49.04
						2.42747
						11.3302
	37			hs
	18.0553	16.2864		11.2044	12.1149
	16.4392	1.85		13.8101	1.46942
	14.3648			11.3302

## Sheet: graph
	T-47D
	IC20 for 37			IC20 for hs
	18.0553			11.2044
	16.4392			13.8101
	14.3648			11.3302
	SK-BR-3
	IC20 for 37			IC20 for hs
	31.331			10.8492
	30.2968			16.262
	30.8646			18.4025
			T-47D	SK-BR-3
		control	16.2864	30.8308
		heat shock	12.1149	15.1713
T-47D	average	stdev
control	16.2864	1.85
heat shock	12.1149	1.46942
SK-BR-3	average	stdev
control	30.8308	0.517923
heat shock	15.1713	3.893

## Sheet: skbr3-stat
t-Test: Two-Sample Assuming Equal Variances	SK-BR-3
	Variable 1	Variable 2
Mean	30.8308	15.1713
Variance	0.268244	15.1554
Observations	3	3
Pooled Variance	7.71183
Hypothesized Mean Difference	0
df	4
t Stat	6.90629
P(T<=t) one-tail	0.0011528
t Critical one-tail	2.13185
P(T<=t) two-tail	0.00230559
t Critical two-tail	2.77645

## Sheet: t-47d-stat
t-Test: Two-Sample Assuming Equal Variances
	Variable 1	Variable 2
Mean	16.2864	12.1149
Variance	3.42249	2.15921
Observations	3	3
Pooled Variance	2.79085
Hypothesized Mean Difference	0
df	4
t Stat	3.05821
P(T<=t) one-tail	0.0188622
t Critical one-tail	2.13185
P(T<=t) two-tail	0.0377245
t Critical two-tail	2.77645
