# Supplementary material for: Intrinsic proteotoxic stress levels vary and act as a predictive marker for sensitivity of cancer cells to Hsp90 inhibition
Source: PLoS One. 2018 Aug 23;13(8):e0202758. doi: 10.1371/journal.pone.0202758 (PMC6107219; doi:10.1371/journal.pone.0202758)
Supplement: S4 Fig — (XLSX) [file pone.0202758.s005.xlsx]

## Sheet: data
IC20
IC20 (nM)	NVPAUY922	AT13387	BIIB021
BT-20	8.79675	83.712	89.1765
BT-474	1.22943	36.0365	27.6156
BT-549	0.654197	31.8848	23.8036
MCF-7	10.3004	83.2362	113.031
MDA-MB-468	3.28187	48.1755	46.5257
T-47D	14.7545	248.39	278.651
SK-BR-3	28.4455	373.164	396.419
HOP/CHIP ratio
HOP/CHIP ratio	average	stdev
BT20	6.86086	2.51371
BT549	8.51569	3.21192
BT474	8.96873	2.11493
MCF7	3.3601	1.25646
MDAMB468	6.89432	2.72748
T47D	5.01793	1.27374
SKBR3	3.09819	1.2118
mRNA copy number
	HOP				CHIP				Actin
BT-20	423470	176480	257975		28109.9	34667.2	27502.3		1.11809e+07	13435609	13553152
BT-474	224959	199424	644558		12987.6	22258.7	47799.2		3933564	5.1606e+06	6.23458e+06
BT-549	199564	409703	578548		7771.64	28947.4	38215.3		9.39181e+06	14267321	15899464
MCF-7	230302	333775	618685		47725.5	57196.2	77384.5		4739178	7.72964e+06	9526181
MDA-MB-468	397239	501737	407379		49255.1	56820.4	78866		7172322	9683841	10044067
SK-BR-3	199036	224576	389025		32064.4	50696.6	69113.2		5178750	6.29872e+06	9108282
T-47D	270292	203402	125875		72872.4	36014	69878.1		5364430	7082464	9261241
	average	stdev			average	stdev			average	stdev
BT-20	285975	125853			30093.1	3972.88			1.27232e+07	1.33697e+06
BT-474	356314	249953			27681.8	18028.3			5.10958e+06	1.15135e+06
BT-549	395938	189867			24978.1	15605.2			1.31862e+07	3.38585e+06
MCF-7	394254	201131			60768.7	15148.8			7.33167e+06	2.41819e+06
MDA-MB-468	435452	57628.1			61647.2	15384.2			8.96674e+06	1.56442e+06
SK-BR-3	270879	103112			50624.7	18524.5			6.86192e+06	2.0244e+06
T-47D	199856	72273.9			59588.2	20470.6			7236045	1.95294e+06

## Sheet: HOP-AT13387
SUMMARY OUTPUT
Regression Statistics
Multiple R	0.727784
R Square	0.529669
Adjusted R Square	0.435603
Standard Error	1.7609
Observations	7
ANOVA
	df	SS	MS	F	Significance F
Regression	1	17.4599	17.4599	5.63082	0.0637204
Residual	5	15.5039	3.10078
Total	6	32.9638
	Coefficients	Standard Error	t Stat	P-value	Lower 95%	Upper 95%	Lower 95,0%	Upper 95,0%
Intercept	7.78788	0.973432	8.00044	0.000492781	5.2856	10.2902	5.2856	10.2902
X Variable 1	-0.0130437	0.00549688	-2.37293	0.0637204	-0.0271739	0.00108644	-0.0271739	0.00108644

## Sheet: HOP-BIIB
SUMMARY OUTPUT
Regression Statistics
Multiple R	0.776041
R Square	0.602239
Adjusted R Square	0.522687
Standard Error	1.61937
Observations	7
ANOVA
	df	SS	MS	F	Significance F
Regression	1	19.8521	19.8521	7.57036	0.0402419
Residual	5	13.1117	2.62234
Total	6	32.9638
	Coefficients	Standard Error	t Stat	P-value	Lower 95%	Upper 95%	Lower 95,0%	Upper 95,0%
Intercept	7.8711	0.887647	8.86738	0.000303318	5.58933	10.1529	5.58933	10.1529
X Variable 1	-0.0126965	0.00461451	-2.75143	0.0402419	-0.0245585	-0.000834521	-0.0245585	-0.000834521

## Sheet: HOP-AUY
SUMMARY OUTPUT
Regression Statistics
Multiple R	0.841095
R Square	0.70744
Adjusted R Square	0.648928
Standard Error	1.3888
Observations	7
ANOVA
	df	SS	MS	F	Significance F
Regression	1	23.3199	23.3199	12.0905	0.017713
Residual	5	9.64389	1.92878
Total	6	32.9638
	Coefficients	Standard Error	t Stat	P-value	Lower 95%	Upper 95%	Lower 95,0%	Upper 95,0%
Intercept	8.04674	0.766985	10.4914	0.000135758	6.07515	10.0183	6.07515	10.0183
X Variable 1	-0.201762	0.0580252	-3.47714	0.017713	-0.35092	-0.0526034	-0.35092	-0.0526034
