# Supplementary material for: Intrinsic proteotoxic stress levels vary and act as a predictive marker for sensitivity of cancer cells to Hsp90 inhibition
Source: PLoS One. 2018 Aug 23;13(8):e0202758. doi: 10.1371/journal.pone.0202758 (PMC6107219; doi:10.1371/journal.pone.0202758)
Supplement: S5 Fig — (XLSX) [file pone.0202758.s006.xlsx]

## Sheet: data
IC20
IC20 (nM)	NVPAUY922	AT13387	BIIB021
BT-20	8.79675	83.712	89.1765
BT-474	1.22943	36.0365	27.6156
BT-549	0.654197	31.8848	23.8036
MCF-7	10.3004	83.2362	113.031
MDA-MB-468	3.28187	48.1755	46.5257
T-47D	14.7545	248.39	278.651
SK-BR-3	28.4455	373.164	396.419
HOP/CHIP ratio
HSP70/CHIP ratio	average	stdev
BT20	9.82831	2.51371
BT549	18.2877	3.21192
BT474	13.2263	2.11493
MCF7	5.58796	1.25646
MDAMB468	11.5594	2.72748
T47D	5.08243	1.27374
SKBR3	3.65603	1.2118
mRNA copy number
	Hsp70				CHIP				actin
	replicates				replicates				replicates
BT-20	423470	176480	257975		28109.9	34667.2	27502.3		1.11809e+07	13435609	13553152
BT-474	224959	199424	644558		12987.6	22258.7	47799.2		3933564	5.1606e+06	6.23458e+06
BT-549	199564	409703	578548		7771.64	28947.4	38215.3		9.39181e+06	14267321	15899464
MCF-7	230302	333775	618685		47725.5	57196.2	77384.5		4739178	7.72964e+06	9526181
MDA-MB-468	397239	501737	407379		49255.1	56820.4	78866		7172322	9683841	10044067
SK-BR-3	199036	224576	389025		32064.4	50696.6	69113.2		5178750	6.29872e+06	9108282
T-47D	270292	203402	125875		72872.4	36014	69878.1		5364430	7082464	9261241
	average	stdev			average	stdev			average	stdev
BT-20	5.42837	0.190619			4.47605	0.0555158			7.10292	0.0471911
BT-474	5.48705	0.280269			4.38015	0.284354			6.70076	0.100543
BT-549	5.5583	0.235842			4.31145	0.369501			7.10949	0.120735
MCF-7	5.55907	0.216792			4.77492	0.106047			6.84759	0.155625
MDA-MB-468	5.63651	0.0556669			4.78128	0.104817			6.94787	0.0802513
SK-BR-3	5.41342	0.155131			4.68352	0.167801			6.8243	0.124511
T-47D	5.28004	0.167749			4.75446	0.171704			6.84879	0.118579

## Sheet: Hsp70 AUY
SUMMARY OUTPUT
Regression Statistics
Multiple R	0.843269
R Square	0.711102
Adjusted R Square	0.653323
Standard Error	5.75323
Observations	7
ANOVA
	df	SS	MS	F	Significance F
Regression	1	407.362	407.362	12.3072	0.0171344
Residual	5	165.498	33.0996
Total	6	572.86
	Coefficients	Standard Error	t Stat	P-value	Lower 95%	Upper 95%	Lower 95,0%	Upper 95,0%
Intercept	24.7576	4.82746	5.12849	0.00368076	12.3482	37.167	12.3482	37.167
X Variable 1	-1.57435	0.448767	-3.50816	0.0171344	-2.72794	-0.420753	-2.72794	-0.420753

## Sheet: Hsp70 BIIB021
SUMMARY OUTPUT
Regression Statistics
Multiple R	0.812209
R Square	0.659683
Adjusted R Square	0.59162
Standard Error	91.5537
Observations	7
ANOVA
	df	SS	MS	F	Significance F
Regression	1	81240.8	81240.8	9.6922	0.0264539
Residual	5	41910.4	8382.08
Total	6	123151
	Coefficients	Standard Error	t Stat	P-value	Lower 95%	Upper 95%	Lower 95,0%	Upper 95,0%
Intercept	352.843	76.8216	4.59302	0.00587745	155.367	550.319	155.367	550.319
X Variable 1	-22.2329	7.14144	-3.11323	0.0264539	-40.5906	-3.87529	-40.5906	-3.87529

## Sheet: Hsp70 AT
SUMMARY OUTPUT
Regression Statistics
Multiple R	0.768616
R Square	0.590771
Adjusted R Square	0.508925
Standard Error	91.6467
Observations	7
ANOVA
	df	SS	MS	F	Significance F
Regression	1	60625.8	60625.8	7.2181	0.0434725
Residual	5	41995.6	8399.13
Total	6	102621
	Coefficients	Standard Error	t Stat	P-value	Lower 95%	Upper 95%	Lower 95,0%	Upper 95,0%
Intercept	313.684	76.8997	4.07913	0.00954796	116.007	511.361	116.007	511.361
X Variable 1	-19.2061	7.1487	-2.68665	0.0434725	-37.5824	-0.829755	-37.5824	-0.829755
