# Supplementary material for: Intrinsic proteotoxic stress levels vary and act as a predictive marker for sensitivity of cancer cells to Hsp90 inhibition
Source: PLoS One. 2018 Aug 23;13(8):e0202758. doi: 10.1371/journal.pone.0202758 (PMC6107219; doi:10.1371/journal.pone.0202758)
Supplement: S1 Image — (ZIP) [file pone.0202758.s007.zip]

Archive with 8 entries (5 files):
- S1_Image/
- S1_Image/HSF1(2nd gel), pHSF1(1st gel,1st row), act(2nd gel,2nd row).tiff
- __MACOSX/
- __MACOSX/S1_Image/
- __MACOSX/S1_Image/._HSF1(2nd gel), pHSF1(1st gel,1st row), act(2nd gel,2nd row).tiff
- S1_Image/HSF1(1st gel,1st row), pHSF1(2nd gel), act(1st gel,2nd row).tiff
- __MACOSX/S1_Image/._HSF1(1st gel,1st row), pHSF1(2nd gel), act(1st gel,2nd row).tiff
- __MACOSX/._S1_Image
